# Supplementary material for: Enhancing Performance in Young Athletes: A Systematic Review of Acute Supplementation Effects
Source: Nutrients. 2024 Dec 13;16(24):4304. doi: 10.3390/nu16244304 (PMC11679880; doi:10.3390/nu16244304)
Supplement: Supplementary file 1 [file nutrients-16-04304-s001.zip]

Archive with 1 entries (1 files):
- nutrients-3293032-supplementary.pdf
